# Supplementary material for: The Pink Box: Exclusive Homochiral Aromatic Stacking in a Bis-perylene Diimide Macrocycle
Source: J Am Chem Soc. 2022 Jun 28;144(27):12290–8. doi: 10.1021/jacs.2c03531 (PMC9348826; doi:10.1021/jacs.2c03531)
Supplement: Supplementary file 2 — ja2c03531_si_002.zip [file ja2c03531_si_002.zip]

Archive with 9 entries (9 files):
- DFT Structures/conformerA_MM_B973c_opt.xyz
- DFT Structures/conformerA_PP_B973c_opt.xyz
- DFT Structures/conformerB_B973c_opt.xyz
- DFT Structures/conformerC_B973c_opt.xyz
- DFT Structures/conformerD_B973c_opt.xyz
- DFT Structures/conformerE_B973c_opt.xyz
- DFT Structures/conformerF_B973c_opt.xyz
- DFT Structures/conformerG_B973c_opt.xyz
- DFT Structures/conformerH_B973c_opt.xyz
