# Supplementary material for: The Pink Box: Exclusive Homochiral Aromatic Stacking in a Bis-perylene Diimide Macrocycle
Source: J Am Chem Soc. 2022 Jun 28;144(27):12290–8. doi: 10.1021/jacs.2c03531 (PMC9348826; doi:10.1021/jacs.2c03531)
Supplement: Supplementary file 2 — ja2c03531_si_002.zip [file ja2c03531_si_002.zip › DFT Structures/conformerA_MM_B973c_opt.xyz]

144
Energy =
O    -0.3074652    6.0979680    1.7390149 
C     0.4369726    5.1404720    1.5805714 
N     1.7739896    5.3403452    1.2245491 
C     2.1838205    6.7249916    1.0045685 
C     2.7010363    4.3196739    1.0226318 
O     3.8424505    4.5618709    0.6364260 
C    -0.0089701    3.7478717    1.7317043 
C     0.8963616    2.6820645    1.5924468 
C     0.4443799    1.3417154    1.7491462 
C     1.3966159    0.2830958    1.7242155 
C     2.7141372    0.6020593    1.4093007 
C     3.1298389    1.9016818    1.1897473 
C     2.2399942    2.9512411    1.2838276 
C    -0.9460844    1.0885817    1.9248585 
C    -1.3960635   -0.2831897    1.7245603 
C    -0.4438221   -1.3418117    1.7491729 
C     0.9466898   -1.0886918    1.9245288 
C     1.8001365   -2.1794213    2.1847144 
C     3.2000114   -2.0255407    2.5691848 
C     4.3096316   -2.5550963    1.9538120 
N     5.3553884   -2.0121054    2.6147433 
N     4.9218911   -1.1966081    3.6089362 
N     3.6228790   -1.2183701    3.5921369 
C     6.7388810   -1.9356431    2.1617002 
C     6.8576237   -0.9373363    1.0400502 
C     6.8671061   -1.3540239   -0.2877262 
C     6.8628909   -0.4271531   -1.3186423 
C     6.8633986    0.4265508    1.3167315 
C     6.8673700    1.3534214    0.2858131 
C     6.8573631    0.9367347   -1.0419586 
C     6.7383764    1.9350585   -2.1635674 
N     5.3547611    2.0116430   -2.6162097 
C     4.3092389    2.5547287   -1.9549828 
C     3.1993982    2.0252604   -2.5700351 
N     3.6219048    1.2180706   -3.5931200 
N     4.9209088    1.1961867   -3.6102809 
C     1.7996407    2.1792669   -2.1851824 
C     0.9461662    1.0886125   -1.9247743 
C     1.3960308   -0.2832103   -1.7245741 
C     2.7136089   -0.6022785   -1.4100093 
C     3.1292663   -1.9019344   -1.1905734 
C     2.2393136   -2.9514222   -1.2844147 
C     0.8956211   -2.6821384   -1.5926865 
C    -0.0098337   -3.7478730   -1.7316967 
C     0.4360373   -5.1405080   -1.5806826 
N     1.7731393   -5.3404886   -1.2250414 
C     2.1829303   -6.7251695   -1.0052101 
C     2.7003138   -4.3198908   -1.0233406 
O     3.8418056   -4.5621804   -0.6374238 
O    -0.3085219   -6.0979428   -1.7389216 
C    -1.3162665   -3.4853217   -2.0704182 
C    -1.8003277   -2.1791496   -2.1848321 
C    -3.2001901   -2.0251381   -2.5692987 
C    -4.3098527   -2.5546263   -1.9539449 
N    -5.3555673   -2.0115279   -2.6148535 
C    -6.7390501   -1.9349702   -2.1617974 
C    -6.8576997   -0.9367007   -1.0401041 
C    -6.8672747   -1.3534509    0.2876516 
C    -6.8629547   -0.4266301    1.3186129 
C    -6.8572772    0.9372701    1.0419941 
C    -6.8672044    1.3540213   -0.2857585 
C    -6.8633148    0.4271997   -1.3167210 
N    -4.9220036   -1.1960096   -3.6090015 
N    -3.6229932   -1.2178906   -3.5922162 
C    -0.9467915   -1.0885047   -1.9245804 
C    -1.3966034    0.2833126   -1.7241900 
C    -0.4442766    1.3418529   -1.7490545 
C    -0.8961442    2.6822314   -1.5922725 
C     0.0092788    3.7479706   -1.7314558 
C    -0.4365472    5.1406001   -1.5802459 
O     0.3079790    6.0980407   -1.7386082 
C     1.3156151    3.4854357   -2.0705692 
C    -2.2397553    2.9515034   -1.2836426 
C    -2.7006813    4.3199594   -1.0223643 
N    -1.7735574    5.3405666   -1.2242487 
C    -2.1832908    6.7252375   -1.0042439 
O    -3.8420690    4.5622292   -0.6361263 
C    -3.1296921    1.9020159   -1.1896401 
C    -2.7140983    0.6023699   -1.4092618 
C     0.4437019   -1.3417510   -1.7492492 
C     1.3159646   -3.4855470    2.0702353 
C     0.0095104   -3.7479704    1.7314931 
C    -0.8958541   -2.6821513    1.5925348 
C    -2.2395712   -2.9513067    1.2842602 
C    -2.7006907   -4.3197256    1.0231322 
N    -1.7736016   -5.3404112    1.2247782 
C    -2.1835184   -6.7250491    1.0049081 
C    -0.4364832   -5.1405617    1.5804341 
O     0.3079912   -6.0980675    1.7386400 
O    -3.8422037   -4.5618996    0.6372042 
C    -3.1294336   -1.9017376    1.1904639 
C    -2.7136668   -0.6021285    1.4099689 
C    -1.7994629    2.1792926    2.1853458 
C    -3.1992354    2.0253839    2.5701814 
C    -4.3090207    2.5549925    1.9551506 
N    -5.3546002    2.0119552    2.6163248 
C    -6.7382152    1.9355297    2.1636522 
N    -4.9208339    1.1963848    3.6103409 
N    -3.6218273    1.2181586    3.5932031 
C    -1.3153268    3.4854273    2.0708072 
H     1.9621886    7.3120028    1.8895092 
H     3.4442139   -0.1755054    1.3133918 
H     4.1620379    2.0999788    0.9540057 
H     4.4185700   -3.2207761    1.1164710 
H     7.0517819   -2.9266506    1.8449951 
H     7.3292657   -1.6445291    3.0250509 
H     6.8619694   -2.4108063   -0.5201542 
H     6.8403457   -0.7638147   -2.3456788 
H     6.8412211    0.7632165    2.3437748 
H     6.8624686    2.4102050    0.5182415 
H     7.0514561    2.9260360   -1.8469461 
H     7.3284854    1.6438995   -3.0270918 
H     4.4184718    3.2204208   -1.1176892 
H     3.4437724    0.1752308   -1.3143022 
H     4.1615172   -2.1003139   -0.9551332 
H     1.9609240   -7.3121576   -1.8900717 
H    -1.9814768   -4.3156280   -2.2517065 
H    -4.4188439   -3.2203225   -1.1166238 
H    -7.3294163   -1.6437698   -3.0251314 
H    -7.0520321   -2.9259644   -1.8451311 
H    -6.8623310   -2.4102455    0.5200288 
H    -6.8404141   -0.7633443    2.3456325 
H    -6.8621742    2.4108153   -0.5181366 
H    -6.8410864    0.7639109   -2.3437483 
H     1.9807731    4.3157498   -2.2520145 
H    -1.6353562    7.1347831   -0.1623884 
H    -4.1618831    2.1003901   -0.9539286 
H    -3.4442363   -0.1751406   -1.3133869 
H     1.9811029   -4.3159198    2.2514840 
H    -1.9615675   -7.3120827    1.8897533 
H    -4.1616935   -2.1000154    0.9549774 
H    -3.4437662    0.1754461    1.3143053 
H    -4.4181823    3.2207510    1.1179005 
H    -7.3283697    1.6443889    3.0271516 
H    -7.0511894    2.9265538    1.8470718 
H    -1.9804131    4.3157880    2.2523023 
H     1.6358183    7.1346265    0.1628019 
H     3.2444208    6.7305374    0.7983619 
H    -1.6358240   -7.1346667    0.1629328 
H    -3.2441931   -6.7305860    0.7990834 
H     3.2436049   -6.7308093   -0.7993873 
H     1.6352010   -7.1347621   -0.1632452 
H    -3.2439154    6.7308697   -0.7981627 
H    -1.9614952    7.3122721   -1.8891269 
