# Supplementary material for: The Pink Box: Exclusive Homochiral Aromatic Stacking in a Bis-perylene Diimide Macrocycle
Source: J Am Chem Soc. 2022 Jun 28;144(27):12290–8. doi: 10.1021/jacs.2c03531 (PMC9348826; doi:10.1021/jacs.2c03531)
Supplement: Supplementary file 2 — ja2c03531_si_002.zip [file ja2c03531_si_002.zip › DFT Structures/conformerA_PP_B973c_opt.xyz]

144
Energy =
O    -0.3068626    6.0982058   -1.7383880 
C     0.4374153    5.1405070   -1.5804469 
N     1.7747207    5.3400194   -1.2252455 
C     2.1850071    6.7245554   -1.0053669 
C     2.7015937    4.3191105   -1.0238659 
O     3.8432895    4.5609855   -0.6382938 
C    -0.0089728    3.7480369   -1.7314089 
C     0.8961738    2.6819861   -1.5927410 
C     0.4437587    1.3417629   -1.7492628 
C     1.3957216    0.2828809   -1.7248920 
C     2.7135222    0.6015034   -1.4107964 
C     3.1296895    1.9010133   -1.1914290 
C     2.2400484    2.9508044   -1.2848757 
C    -0.9468654    1.0890028   -1.9242580 
C    -1.3971116   -0.2826603   -1.7238258 
C    -0.4451690   -1.3415441   -1.7489267 
C     0.9453223   -1.0887901   -1.9249660 
C     1.7983478   -2.1797466   -2.1856059 
C     3.1980664   -2.0262545   -2.5708054 
C     4.3078616   -2.5561901   -1.9560747 
N     5.3534212   -2.0135380   -2.6175944 
N     4.9196248   -1.1978472   -3.6114985 
N     3.6206190   -1.2191994   -3.5939814 
C     6.7372109   -1.9375355   -2.1653751 
C     6.8568673   -0.9392866   -1.0437836 
C     6.8670289   -1.3559736    0.2839851 
C     6.8637157   -0.4290949    1.3148981 
C     6.8628814    0.4245968   -1.3204767 
C     6.8676792    1.3514691   -0.2895696 
C     6.8583361    0.9347909    1.0382076 
C     6.7402426    1.9331612    2.1598608 
N     5.3568916    2.0100669    2.6132535 
C     4.3111264    2.5534161    1.9526349 
C     3.2015109    2.0242370    2.5683377 
N     3.6244072    1.2169235    3.5911675 
N     4.9234145    1.1947469    3.6076038 
C     1.8015695    2.1786294    2.1843099 
C     0.9476309    1.0882208    1.9243577 
C     1.3969810   -0.2837446    1.7239257 
C     2.7143115   -0.6032167    1.4087415 
C     3.1294552   -1.9029906    1.1890119 
C     2.2392136   -2.9522085    1.2831494 
C     0.8957659   -2.6825229    1.5921126 
C    -0.0099673   -3.7479820    1.7314729 
C     0.4353974   -5.1407362    1.5801183 
N     1.7722665   -5.3411055    1.2237595 
C     2.1814796   -6.7259081    1.0035641 
C     2.6996573   -4.3207997    1.0217166 
O     3.8408811   -4.5634044    0.6352085 
O    -0.3093694   -6.0979611    1.7386313 
C    -1.3161419   -3.4850521    2.0708853 
C    -1.7997472   -2.1787320    2.1856073 
C    -3.1993647   -2.0243295    2.5708173 
C    -4.3094946   -2.5534982    1.9560132 
N    -5.3547130   -2.0101847    2.6175399 
C    -6.7384325   -1.9332501    2.1652732 
C    -6.8574226   -0.9348547    1.0437399 
C    -6.8680186   -1.3514830   -0.2840442 
C    -6.8640125   -0.4245679   -1.3149212 
C    -6.8576583    0.9393030   -1.0381746 
C    -6.8666363    1.3559361    0.2896200 
C    -6.8623808    0.4290206    1.3204883 
N    -4.9204024   -1.1948593    3.6115180 
N    -3.6214158   -1.2170134    3.5939809 
C    -0.9459831   -1.0883445    1.9250440 
C    -1.3954895    0.2836250    1.7250137 
C    -0.4428360    1.3418796    1.7494120 
C    -0.8944199    2.6824040    1.5929921 
C     0.0113856    3.7478751    1.7317457 
C    -0.4341236    5.1406318    1.5808731 
O     0.3107781    6.0978488    1.7387972 
C     1.3178422    3.4849368    2.0700742 
C    -2.2381119    2.9520775    1.2850646 
C    -2.6987932    4.3206881    1.0241584 
N    -1.7713384    5.3410142    1.2258318 
C    -2.1808310    6.7258413    1.0063390 
O    -3.8402941    4.5633090    0.6384820 
C    -3.1283918    1.9028482    1.1914688 
C    -2.7130421    0.6030694    1.4107488 
C     0.4443436   -1.3420032    1.7489938 
C     1.3138552   -3.4857450   -2.0710233 
C     0.0075026   -3.7478285   -1.7316306 
C    -0.8975004   -2.6817686   -1.5921605 
C    -2.2411323   -2.9505641   -1.2832005 
C    -2.7025033   -4.3188729   -1.0219283 
N    -1.7758411   -5.3397971   -1.2242052 
C    -2.1860641   -6.7243547   -1.0043623 
C    -0.4388086   -5.1402971   -1.5804402 
O     0.3053194   -6.0980071   -1.7390194 
O    -3.8438719   -4.5607469   -0.6353874 
C    -3.1306578   -1.9007551   -1.1889357 
C    -2.7146275   -0.6012482   -1.4085292 
C    -1.8001155    2.1799497   -2.1841649 
C    -3.2001362    2.0264314   -2.5682525 
C    -4.3094251    2.5563194   -1.9525594 
N    -5.3555207    2.0136324   -2.6132120 
C    -6.7389145    1.9376319   -2.1597968 
N    -4.9225502    1.1980458   -3.6075492 
N    -3.6235261    1.2193683   -3.5910635 
C    -1.3155855    3.4859546   -2.0698034 
H     1.6377782    7.1341695   -0.1630891 
H     3.4434704   -0.1762375   -1.3153179 
H     4.1621169    2.0990423   -0.9564693 
H     7.3271612   -1.6465777   -3.0290755 
H     7.0499934   -2.9286465   -1.8488757 
H     6.8617036   -2.4127523    0.5164249 
H     6.8418596   -0.7657490    2.3419520 
H     6.8403151    0.7612705   -2.3475095 
H     6.8629241    2.4082512   -0.5220096 
H     7.3307461    1.6418642    3.0230672 
H     7.0533921    2.9240547    1.8430443 
H     4.4200613    3.2190853    1.1152853 
H     3.4446867    0.1740486    1.3126705 
H     4.1615421   -2.1016657    0.9530978 
H     1.6331719   -7.1352248    0.1618419 
H    -1.9814889   -4.3151673    2.2525390 
H    -4.4191151   -3.2191225    1.1187172 
H    -7.0518278   -2.9241418    1.8486980 
H    -7.3282565   -1.6419864    3.0289583 
H    -6.8636570   -2.4082585   -0.5165154 
H    -6.8422677   -0.7611896   -2.3419870 
H    -6.8612164    2.4127076    0.5220890 
H    -6.8393361    0.7656276    2.3475315 
H     1.9833224    4.3150510    2.2512552 
H    -3.2416399    6.7318024    0.8012056 
H    -4.1606624    2.1015299    0.9563767 
H    -3.4434244   -0.1742441    1.3151189 
H     1.9786193   -4.3162918   -2.2528445 
H    -1.6382965   -7.1341968   -0.1625421 
H    -4.1628701   -2.0987556   -0.9530044 
H    -3.4444312    0.1765292   -1.3122773 
H    -4.4179597    3.2220509   -1.1152077 
H    -7.0513707    2.9287326   -1.8429428 
H    -7.3296644    1.6467766   -3.0229850 
H    -1.9805560    4.3165026   -2.2508667 
H     1.9627470    7.3117364   -1.8900346 
H     3.2457824    6.7298258   -0.8000438 
H    -1.9644272   -7.3113530   -1.8893042 
H    -3.2466966   -6.7296107   -0.7983064 
H     3.2420484   -6.7318490    0.7971962 
H     1.9597226   -7.3129115    1.8884753 
H    -1.6335159    7.1353359    0.1640551 
H    -1.9580456    7.3126813    1.8910999 
H     4.4170566   -3.2219232   -1.1188090 
