# Supplementary material for: The Pink Box: Exclusive Homochiral Aromatic Stacking in a Bis-perylene Diimide Macrocycle
Source: J Am Chem Soc. 2022 Jun 28;144(27):12290–8. doi: 10.1021/jacs.2c03531 (PMC9348826; doi:10.1021/jacs.2c03531)
Supplement: Supplementary file 2 — ja2c03531_si_002.zip [file ja2c03531_si_002.zip › DFT Structures/conformerB_B973c_opt.xyz]

144
Energy =
O     0.5008302   -6.1841049   -1.6720708 
C    -0.2982505   -5.2584995   -1.5989279 
N    -1.6408358   -5.5016307   -1.3367499 
C    -2.0195655   -6.8946243   -1.1208518 
C    -2.6410431   -4.5175769   -1.3037419 
O    -3.8162485   -4.8120614   -1.1648498 
C     0.1030100   -3.8521051   -1.7733583 
C    -0.8396906   -2.8124101   -1.6868498 
C    -0.4168037   -1.4583801   -1.8194765 
C    -1.3963980   -0.4232393   -1.8095683 
C    -2.7105889   -0.7827744   -1.5226336 
C    -3.1031318   -2.0980741   -1.3388798 
C    -2.1876743   -3.1228327   -1.4443414 
C     0.9708974   -1.1714260   -1.9581702 
C     1.3827747    0.2097086   -1.7497651 
C     0.4086675    1.2474543   -1.7984529 
C    -0.9772639    0.9641991   -1.9934020 
C    -1.8469796    2.0444246   -2.2545462 
C    -3.2635099    1.9191595   -2.5908224 
C    -4.3068855    2.5698927   -1.9750520 
N    -5.4162335    2.0671851   -2.5545105 
N    -5.0851063    1.1560594   -3.5075903 
N    -3.7880269    1.0848174   -3.5428667 
C    -6.7721638    2.1302187   -2.0222470 
C    -6.8445029    1.3516707   -0.7340651 
C    -6.7932863   -0.0409885   -0.7645694 
C    -6.7326213   -0.7706835    0.4083372 
C    -6.8497829    1.9939834    0.4972221 
C    -6.7807535    1.2608872    1.6767785 
C    -6.7119503   -0.1255809    1.6452602 
C    -6.5523919   -0.9335587    2.9109415 
N    -5.3056719   -1.6894997    2.8689580 
C    -4.0524546   -1.1962312    2.9607632 
C    -3.2476187   -2.1302036    2.3479858 
N    -4.0605620   -3.1671127    1.9562557 
N    -5.2921457   -2.8969336    2.2450327 
C    -1.8158284   -2.1843220    2.0486473 
C    -0.9616517   -1.0843660    1.8095418 
C    -1.3973294    0.2903565    1.5811332 
C    -2.6882057    0.6076116    1.1751230 
C    -3.1179436    1.9087918    1.0007716 
C    -2.2515518    2.9657610    1.1897936 
C    -0.9174279    2.6985598    1.5379423 
C    -0.0244640    3.7682488    1.7225830 
C    -0.4720561    5.1599293    1.5742502 
N    -1.8045060    5.3585051    1.1986412 
C    -2.2145823    6.7436458    0.9830981 
C    -2.7234191    4.3377084    0.9708421 
O    -3.8684083    4.5816094    0.5942698 
O     0.2646801    6.1191642    1.7557891 
C     1.2738303    3.5083974    2.0918364 
C     1.7630929    2.2040939    2.2028461 
C     3.1573297    2.0588399    2.6108347 
C     4.2709244    2.5890624    2.0037187 
N     5.3112531    2.0584508    2.6829481 
C     6.7015640    1.9887820    2.2492045 
C     6.8415952    0.9879036    1.1327175 
C     6.8379155    1.3989660   -0.1970371 
C     6.8547943    0.4679037   -1.2236546 
C     6.8836506   -0.8946207   -0.9409315 
C     6.9044757   -1.3051991    0.3884180 
C     6.8796960   -0.3740016    1.4154126 
N     4.8704637    1.2504485    3.6794489 
N     3.5710481    1.2638842    3.6463242 
C     0.9250372    1.1112350    1.9048439 
C     1.3858620   -0.2567339    1.7072748 
C     0.4414498   -1.3235857    1.6990252 
C     0.9203376   -2.6573464    1.5741461 
C     0.0252609   -3.7322725    1.6997223 
C     0.4959868   -5.1243232    1.5942918 
O    -0.2378106   -6.0875081    1.7529151 
C    -1.2941745   -3.4864057    1.9800719 
C     2.2762880   -2.9141991    1.3149140 
C     2.7637093   -4.2822787    1.0920064 
N     1.8477944   -5.3114669    1.2870644 
C     2.2847113   -6.6946066    1.1136459 
O     3.9204717   -4.5114790    0.7463024 
C     3.1560851   -1.8562200    1.2335087 
C     2.7157476   -0.5615046    1.4330820 
C    -0.4596126    1.3580375    1.6863192 
C    -1.3765178    3.3580594   -2.1423684 
C    -0.0808217    3.6462443   -1.7901273 
C     0.8377684    2.5956554   -1.6319775 
C     2.1689852    2.8906017   -1.2934061 
C     2.6022938    4.2667761   -1.0318906 
N     1.6642239    5.2719751   -1.2628954 
C     2.0534311    6.6644981   -1.0565779 
C     0.3343561    5.0463733   -1.6295704 
O    -0.4285469    5.9901406   -1.7887439 
O     3.7309237    4.5320599   -0.6230158 
C     3.0747406    1.8578497   -1.1725804 
C     2.6859957    0.5528708   -1.4007189 
C     1.8614377   -2.2393797   -2.1853033 
C     3.2664003   -2.0545774   -2.5369895 
C     4.3726011   -2.5567336   -1.8926820 
N     5.4217926   -1.9988201   -2.5354275 
C     6.7953715   -1.8998819   -2.0592324 
N     4.9945665   -1.2003184   -3.5459181 
N     3.6960666   -1.2475396   -3.5571326 
C     1.4122815   -3.5572086   -2.0660071 
H    -1.8012603   -7.4813214   -2.0082060 
H    -3.4609408   -0.0242641   -1.4330424 
H    -4.1309909   -2.3393537   -1.1184761 
H    -7.4191803    1.7110840   -2.7870849 
H    -7.0411181    3.1721716   -1.8717814 
H    -6.7808435   -0.5536142   -1.7166380 
H    -6.6798271   -1.8492443    0.3681894 
H    -6.8716319    3.0743105    0.5433595 
H    -6.7619585    1.7823152    2.6246777 
H    -6.5453135   -0.2941099    3.7893204 
H    -7.3481864   -1.6643411    3.0253296 
H    -3.8497033   -0.2383305    3.3971877 
H    -3.3896528   -0.1777923    0.9844357 
H    -4.1396664    2.0996222    0.7218454 
H    -1.6638641    7.1548648    0.1436725 
H     1.9305746    4.3399730    2.2963276 
H     4.3826198    3.2436212    1.1579850 
H     7.0124326    2.9808974    1.9338430 
H     7.2815234    1.7040848    3.1216358 
H     6.8071398    2.4542582   -0.4341943 
H     6.8230292    0.7991084   -2.2522018 
H     6.9242404   -2.3607624    0.6253947 
H     6.8670926   -0.7067380    2.4439128 
H    -1.9584429   -4.3214815    2.1318156 
H     3.3513679   -6.6889440    0.9413803 
H     4.1969381   -2.0429959    1.0282750 
H     3.4383261    0.2248926    1.3560594 
H    -2.0517507    4.1784801   -2.3308065 
H     3.1191844    6.6907155   -0.8801204 
H     4.0966252    2.0746470   -0.9088852 
H     3.4252787   -0.2125185   -1.2834594 
H     4.4772610   -3.2113802   -1.0462068 
H     7.1175852   -2.8844996   -1.7321242 
H     7.3960708   -1.6047463   -2.9141500 
H     2.1069084   -4.3712320   -2.2064626 
H    -3.0782979   -6.9209802   -0.9055023 
H    -1.4512837   -7.2916991   -0.2870695 
H     1.5243707    7.0687382   -0.1999960 
H     1.7945982    7.2433264   -1.9365380 
H    -3.2742388    6.7496776    0.7723222 
H    -1.9958471    7.3281866    1.8702353 
H     1.7691608   -7.1311867    0.2653649 
H     2.0432449   -7.2631278    2.0055506 
H    -4.3392485    3.2971521   -1.1840446 
