# Supplementary material for: The Pink Box: Exclusive Homochiral Aromatic Stacking in a Bis-perylene Diimide Macrocycle
Source: J Am Chem Soc. 2022 Jun 28;144(27):12290–8. doi: 10.1021/jacs.2c03531 (PMC9348826; doi:10.1021/jacs.2c03531)
Supplement: Supplementary file 2 — ja2c03531_si_002.zip [file ja2c03531_si_002.zip › DFT Structures/conformerC_B973c_opt.xyz]

144
Energy =
O    -1.5087218   -5.8681223   -1.4129550 
C    -1.9101137   -4.7757814   -1.7737457 
N    -3.2515406   -4.6062509   -2.1548295 
C    -4.0955395   -5.7957413   -2.0809936 
C    -3.8226628   -3.4008359   -2.5514909 
O    -5.0066838   -3.3309670   -2.8723168 
C    -1.0572286   -3.5783921   -1.8215965 
C    -1.6102889   -2.3197282   -2.1133529 
C    -0.7917512   -1.1642848   -2.0315777 
C    -1.4009577    0.1163281   -2.1804665 
C    -2.6948538    0.1657878   -2.6904540 
C    -3.4492581   -0.9817386   -2.8846476 
C    -2.9518059   -2.2175087   -2.5197464 
C     0.6189091   -1.3087785   -1.8842117 
C     1.4020095   -0.1136720   -2.1797093 
C     0.7926951    1.1667447   -2.0294877 
C    -0.6180630    1.3110385   -1.8828378 
C    -1.1469735    2.5822187   -1.5887202 
C    -2.5534434    2.9020104   -1.3399670 
C    -3.5585105    2.2494211   -0.6586931 
N    -4.6344482    3.0569726   -0.7663546 
N    -4.3254480    4.1728697   -1.4677002 
N    -3.0741110    4.0833426   -1.8041420 
C    -6.0066812    2.8511756   -0.2854074 
C    -6.2783665    1.3872390   -0.1400119 
C    -6.3361757    0.5679725   -1.2625827 
C    -6.3355951   -0.8094342   -1.1266135 
C    -6.3361784    0.8082976    1.1227737 
C    -6.3364781   -0.5691065    1.2587430 
C    -6.2780976   -1.3883595    0.1361889 
C    -6.0061716   -2.8522566    0.2816739 
N    -4.6343789   -3.0577337    0.7639440 
C    -3.5582665   -2.2504098    0.6562668 
C    -2.5537848   -2.9024554    1.3388915 
N    -3.0749027   -4.0832633    1.8038671 
N    -4.3260152   -4.1729740    1.4666112 
C    -1.1474520   -2.5825507    1.5882791 
C    -0.6188501   -1.3113104    1.8826612 
C    -1.4020488   -0.1166387    2.1796413 
C    -2.6963197   -0.1661546    2.6886633 
C    -3.4509355    0.9813365    2.8822524 
C    -2.9533273    2.2171103    2.5175848 
C    -1.6115156    2.3193997    2.1121830 
C    -1.0583153    3.5780991    1.8208638 
C    -1.9112477    4.7754337    1.7724197 
N    -3.2530530    4.6057456    2.1520302 
C    -4.0969139    5.7952755    2.0772482 
C    -3.8243234    3.4003763    2.5486405 
O    -5.0085159    3.3304136    2.8688008 
O    -1.5096178    5.8679090    1.4122881 
C     0.2796733    3.6863103    1.5366166 
C     1.1467422    2.5801865    1.5921748 
C     2.5532288    2.9003708    1.3439941 
C     3.5582177    2.2489629    0.6614832 
N     4.6342112    3.0562535    0.7705851 
C     6.0063507    2.8512981    0.2890495 
C     6.2782466    1.3875832    0.1417722 
C     6.3362047    0.8102838   -1.1217571 
C     6.3366546   -0.5669443   -1.2595227 
C     6.2782641   -1.3876633   -0.1380426 
C     6.3356348   -0.8103665    1.1255125 
C     6.3360644    0.5668600    1.2632779 
N     4.3253173    4.1708652    1.4740103 
N     3.0739837    4.0807995    1.8103462 
C     0.6179186    1.3085962    1.8846470 
C     1.4009156    0.1135701    2.1807393 
C     0.7917999   -1.1669003    2.0301792 
C     1.6104218   -2.3223929    2.1104963 
C     1.0574534   -3.5807320    1.8171724 
C     1.9104146   -4.7780161    1.7677284 
O     1.5090355   -5.8698413    1.4053795 
C    -0.2803369   -3.6885865    1.5318691 
C     2.9519566   -2.2205835    2.5169254 
C     3.8228909   -3.4038897    2.5470668 
N     3.2518178   -4.6088945    2.1491342 
C     4.0961520   -5.7980624    2.0738196 
O     5.0069862   -3.3343556    2.8677003 
C     3.4493456   -0.9852507    2.8833767 
C     2.6948409    0.1624685    2.6907081 
C    -0.7928311    1.1640107    2.0310789 
C    -0.2799685    3.6883370   -1.5318033 
C     1.0580110    3.5805827   -1.8162500 
C     1.6112927    2.3222962   -2.1091984 
C     2.9531047    2.2206135   -2.5147479 
C     3.8240057    3.4039852   -2.5442963 
N     3.2526617    4.6088186   -2.1461861 
C     4.0965511    5.7982390   -2.0699303 
C     1.9108671    4.7779141   -1.7662473 
O     1.5091613    5.8698502   -1.4045758 
O     5.0082161    3.3345327   -2.8645019 
C     3.4508142    0.9853383   -2.8809581 
C     2.6962756   -0.1624489   -2.6888201 
C     1.1476082   -2.5803458   -1.5914364 
C     2.5539735   -2.9004758   -1.3425048 
C     3.5584564   -2.2492082   -0.6591290 
N     4.6346125   -3.0563328   -0.7678699 
C     6.0064341   -2.8513816   -0.2854447 
N     4.3262763   -4.1707167   -1.4719103 
N     3.0751391   -4.0806678   -1.8089827 
C     0.2805608   -3.6865057   -1.5363904 
H    -5.0239827   -5.5847637   -2.5928196 
H    -3.1278334    1.1175607   -2.9425138 
H    -4.4422505   -0.9187514   -3.2968471 
H    -6.6492841    3.3269856   -1.0211913 
H    -6.1254816    3.3659784    0.6631693 
H    -6.3210491    1.0107714   -2.2497047 
H    -6.3213691   -1.4468168   -1.9976290 
H    -6.3224287    1.4456940    1.9937871 
H    -6.3216012   -1.0119038    2.2458693 
H    -6.6493351   -3.3283250    1.0168009 
H    -6.1239761   -3.3669621   -0.6670771 
H    -3.5942154   -1.3113196    0.1453805 
H    -3.1294235   -1.1179324    2.9404797 
H    -4.4442049    0.9183089    3.2937679 
H    -4.2869430    6.0485508    1.0374328 
H     0.6824830    4.6565306    1.2943161 
H     3.5945595    1.3103309    0.1497811 
H     6.1248689    3.3672922   -0.6589110 
H     6.6490311    3.3263050    1.0252876 
H     6.3224303    1.4488045   -1.9919466 
H     6.3218675   -1.0084500   -2.2472275 
H     6.3214110   -1.4488836    1.9956960 
H     6.3208094    1.0083656    2.2509758 
H    -0.6829760   -4.6584888    1.2880346 
H     4.2942902   -6.0454240    1.0340377 
H     4.4423586   -0.9227196    3.2955946 
H     3.1277605    1.1139441    2.9439899 
H    -0.6828263    4.6582102   -1.2882132 
H     4.2883643    6.0490340   -1.0298260 
H     4.4440922    0.9228999   -3.2925434 
H     3.1294331   -1.1138788   -2.9418634 
H     3.5943832   -1.3107396   -0.1470969 
H     6.1243498   -3.3673426    0.6626083 
H     6.6495709   -3.3264226   -1.0212617 
H     0.6832699   -4.6566914   -1.2937899 
H    -4.2897783   -6.0470252   -1.0414469 
H    -3.5813558   -6.6295082   -2.5436956 
H     3.5835431    6.6322714   -2.5334864 
H     5.0261320    5.5874015   -2.5797367 
H    -5.0273087    5.5830903    2.5850045 
H    -3.5848384    6.6282706    2.5437259 
H     3.5801646   -6.6334921    2.5314112 
H     5.0227774   -5.5890615    2.5897432 
H    -3.5949154    1.3098936   -0.1486471 
