# Supplementary material for: The Pink Box: Exclusive Homochiral Aromatic Stacking in a Bis-perylene Diimide Macrocycle
Source: J Am Chem Soc. 2022 Jun 28;144(27):12290–8. doi: 10.1021/jacs.2c03531 (PMC9348826; doi:10.1021/jacs.2c03531)
Supplement: Supplementary file 2 — ja2c03531_si_002.zip [file ja2c03531_si_002.zip › DFT Structures/conformerD_B973c_opt.xyz]

144
Energy =
O     0.4019406   -6.1784345   -1.6848663 
C    -0.3831713   -5.2431009   -1.6187202 
N    -1.7390949   -5.4689883   -1.4087426 
C    -2.1457743   -6.8595097   -1.2297489 
C    -2.7230076   -4.4716366   -1.4012233 
O    -3.9081732   -4.7465344   -1.3165425 
C     0.0462459   -3.8370543   -1.7499753 
C    -0.8836632   -2.7854629   -1.6857986 
C    -0.4312909   -1.4384742   -1.7821926 
C    -1.3996836   -0.3919632   -1.8109006 
C    -2.7288821   -0.7353086   -1.5774687 
C    -3.1489100   -2.0451693   -1.4193973 
C    -2.2442165   -3.0803958   -1.5033782 
C     0.9686736   -1.1686346   -1.8445708 
C     1.3675657    0.2128688   -1.6033473 
C     0.4140956    1.2632430   -1.7377240 
C    -0.9649626    0.9912736   -1.9841356 
C    -1.8148161    2.0778882   -2.2818531 
C    -3.2270257    1.9678493   -2.6418223 
C    -4.2706558    2.6100180   -2.0184357 
N    -5.3779330    2.1288442   -2.6194045 
N    -5.0450446    1.2402116   -3.5922481 
N    -3.7474983    1.1605371   -3.6185105 
C    -6.7386312    2.1939243   -2.0988517 
C    -6.8251796    1.4068536   -0.8171201 
C    -6.8060095    2.0400495    0.4188687 
C    -6.7520340    1.2965849    1.5924060 
C    -6.8108979    0.0137635   -0.8582608 
C    -6.7649898   -0.7262219    0.3090481 
C    -6.7226684   -0.0910372    1.5504061 
C    -6.5863133   -0.9122327    2.8100993 
N    -5.3544714   -1.6914919    2.7723902 
C    -4.0926456   -1.2302784    2.9043185 
C    -3.2953585   -2.1720811    2.2933283 
N    -4.1229061   -3.1801984    1.8599275 
N    -5.3546317   -2.8861449    2.1249059 
C    -1.8567823   -2.2573630    2.0352347 
C    -0.9679001   -1.1765831    1.8397474 
C    -1.3678642    0.2055632    1.6040422 
C    -2.6405258    0.5420563    1.1562803 
C    -3.0492625    1.8476391    0.9758257 
C    -2.1755290    2.8912900    1.2020110 
C    -0.8552257    2.6030928    1.5857153 
C     0.0451728    3.6608785    1.7948230 
C    -0.3760537    5.0587457    1.6368816 
N    -1.7005767    5.2781636    1.2454737 
C    -2.0948476    6.6698346    1.0435351 
C    -2.6260403    4.2698179    0.9870735 
O    -3.7600106    4.5335948    0.5898563 
O     0.3746788    6.0071167    1.8231457 
C     1.3324328    3.3800253    2.1812954 
C     1.8130329    2.0702440    2.2903064 
C     3.2253325    1.9597038    2.6497805 
C     4.2685151    2.6050048    2.0288887 
N     5.3761215    2.1222392    2.6279580 
C     6.7367944    2.1904180    2.1077492 
C     6.8240457    1.4083965    0.8229944 
C     6.8041941    2.0463542   -0.4105416 
C     6.7508976    1.3074045   -1.5869445 
C     6.7228964   -0.0803969   -1.5503127 
C     6.7658778   -0.7203398   -0.3114188 
C     6.8111209    0.0151503    0.8587444 
N     5.0438570    1.2295640    3.5973062 
N     3.7463597    1.1489103    3.6232739 
C     0.9640492    0.9841961    1.9881233 
C     1.3998624   -0.3979759    1.8091768 
C     0.4322630   -1.4450986    1.7762405 
C     0.8856420   -2.7913429    1.6743507 
C    -0.0434831   -3.8438883    1.7342477 
C     0.3869830   -5.2490612    1.5972668 
O    -0.3974319   -6.1852460    1.6595194 
C    -1.3666749   -3.5704103    1.9613219 
C     2.2464046   -3.0845213    1.4907236 
C     2.7262621   -4.4749769    1.3830121 
N     1.7430905   -5.4730890    1.3865085 
C     2.1508079   -6.8625936    1.2020585 
O     3.9116362   -4.7486446    1.2973012 
C     3.1502969   -2.0482535    1.4108288 
C     2.7292935   -0.7393645    1.5742919 
C    -0.4152110    1.2560977    1.7427831 
C    -1.3352254    3.3875768   -2.1673410 
C    -0.0482218    3.6678407   -1.7796161 
C     0.8530270    2.6099163   -1.5749537 
C     2.1731371    2.8975660   -1.1901753 
C     2.6225746    4.2755427   -0.9694627 
N     1.6961056    5.2841863   -1.2230521 
C     2.0889863    6.6753630   -1.0150704 
C     0.3718219    5.0653466   -1.6155527 
O    -0.3796510    6.0139257   -1.7977355 
O     3.7564656    4.5385253   -0.5715021 
C     3.0477263    1.8536745   -0.9684669 
C     2.6400098    0.5485417   -1.1543523 
C     1.8583653   -2.2479538   -2.0444368 
C     3.2969274   -2.1606662   -2.3019397 
C     4.0937680   -1.2160224   -2.9091116 
N     5.3558515   -1.6769515   -2.7786467 
C     6.5872374   -0.8968323   -2.8131647 
N     5.3566210   -2.8740636   -2.1357585 
N     4.1250197   -3.1699134   -1.8722067 
C     1.3692244   -3.5616592   -1.9759730 
H    -3.2090291   -6.8722953   -1.0366758 
H    -3.4707789    0.0335522   -1.5090033 
H    -4.1877293   -2.2725667   -1.2402169 
H    -7.3802466    1.7831140   -2.8725653 
H    -7.0043072    3.2360880   -1.9434416 
H    -6.7984109    3.1202106    0.4732492 
H    -6.7153244    1.8101838    2.5440752 
H    -6.8169300   -0.4920156   -1.8141352 
H    -6.7404520   -1.8054468    0.2611547 
H    -6.5732025   -0.2801256    3.6936835 
H    -7.3975947   -1.6276333    2.9126216 
H    -3.8772520   -0.2857761    3.3634426 
H    -3.3429970   -0.2344202    0.9365042 
H    -4.0581853    2.0535378    0.6625743 
H    -1.8444175    7.2465851    1.9271118 
H     1.9955206    4.2040526    2.3951481 
H     4.2983102    3.3122553    1.2196503 
H     7.0016468    3.2333827    1.9564082 
H     7.3786890    1.7771275    2.8799103 
H     6.7955641    3.1267069   -0.4607313 
H     6.7136426    1.8246353   -2.5366061 
H     6.7423914   -1.7997625   -0.2677013 
H     6.8176767   -0.4943210    1.8126369 
H    -2.0569802   -4.3917326    2.0634692 
H     1.9249065   -7.4385411    2.0947357 
H     4.1892785   -2.2741198    1.2306523 
H     3.4706323    0.0303104    1.5089467 
H    -1.9989675    4.2119745   -2.3777289 
H     1.5519814    7.0806275   -0.1637322 
H     4.0565064    2.0590521   -0.6544298 
H     3.3430875   -0.2282684   -0.9377707 
H     3.8778906   -0.2699010   -3.3646658 
H     7.3989461   -1.6113523   -2.9182969 
H     6.5738801   -0.2613560   -3.6943354 
H     2.0601325   -4.3820373   -2.0815416 
H    -1.6001441   -7.2812990   -0.3934508 
H    -1.9195889   -7.4317626   -2.1247286 
H     1.8417903    7.2550444   -1.8976744 
H     3.1526127    6.6978045   -0.8261196 
H    -1.5613108    7.0781992    0.1914721 
H    -3.1591957    6.6924897    0.8586675 
H     3.2140951   -6.8738417    1.0090821 
H     1.6056002   -7.2814789    0.3640201 
H    -4.3009393    3.3140617   -1.2064321 
