# Supplementary material for: The Pink Box: Exclusive Homochiral Aromatic Stacking in a Bis-perylene Diimide Macrocycle
Source: J Am Chem Soc. 2022 Jun 28;144(27):12290–8. doi: 10.1021/jacs.2c03531 (PMC9348826; doi:10.1021/jacs.2c03531)
Supplement: Supplementary file 2 — ja2c03531_si_002.zip [file ja2c03531_si_002.zip › DFT Structures/conformerE_B973c_opt.xyz]

144
Energy =
O    -1.6324684   -5.7986519   -3.2629946 
C    -2.0989924   -4.6719043   -3.3636201 
N    -3.4139927   -4.4953164   -3.8068051 
C    -4.1603908   -5.7102500   -4.1094352 
C    -4.0603394   -3.2598916   -3.9274540 
O    -5.2457245   -3.1937826   -4.2351612 
C    -1.3535419   -3.4560579   -3.0157110 
C    -1.9404874   -2.1866207   -3.1529177 
C    -1.2173944   -1.0306721   -2.7564897 
C    -1.8683705    0.2345869   -2.7940291 
C    -3.1065477    0.3170983   -3.4271027 
C    -3.7910189   -0.8138909   -3.8399568 
C    -3.2504275   -2.0703261   -3.6476311 
C     0.1311523   -1.1554390   -2.3250294 
C     0.9015094    0.0744180   -2.1947757 
C     0.2147584    1.3177727   -2.0923725 
C    -1.1989417    1.3949445   -2.2249861 
C    -1.8441294    2.5984014   -1.8795965 
C    -3.2801500    2.7204226   -1.6567461 
C    -4.1412321    1.8531466   -1.0224333 
N    -5.3312506    2.4805655   -1.0355293 
N    -5.2318026    3.6922117   -1.6312621 
N    -3.9910134    3.8376866   -2.0007368 
C    -6.5994913    2.0559933   -0.4375148 
C    -6.5604054    0.5853247   -0.1604530 
C    -6.5388971   -0.3273339   -1.2115359 
C    -6.2377999   -1.6582983   -0.9849023 
C    -6.3886018    0.1170111    1.1374863 
C    -6.0988248   -1.2178350    1.3686469 
C    -5.9683030   -2.1037186    0.3053242 
C    -5.3227624   -3.4430767    0.5202678 
N    -3.8757955   -3.2300840    0.6417030 
C    -3.0731654   -3.3195900    1.7302726 
C    -1.9058219   -2.6915769    1.3571682 
N    -2.0552013   -2.2690805    0.0660831 
N    -3.2418848   -2.5880112   -0.3570494 
C    -0.6523408   -2.4618905    2.0793291 
C    -0.1310002   -1.1756664    2.3064198 
C    -0.9006353    0.0562002    2.1901511 
C    -2.2922801    0.0815769    2.2305101 
C    -3.0106465    1.2574498    2.0977339 
C    -2.3648310    2.4573345    1.8891204 
C    -0.9607660    2.4916853    1.8960201 
C    -0.2906463    3.7200446    1.7499842 
C    -1.0438947    4.9773049    1.5880539 
N    -2.4396275    4.8538033    1.4643293 
C    -3.2193239    6.0556515    1.1844628 
C    -3.1531456    3.6793821    1.6773067 
O    -4.3794345    3.6833837    1.6806104 
O    -0.5027474    6.0680305    1.5517415 
C     1.0828348    3.7433881    1.7167840 
C     1.8460652    2.5834920    1.9130897 
C     3.2819646    2.7064160    1.6902310 
C     4.1405746    1.8462699    1.0429263 
N     5.3319760    2.4707343    1.0638104 
C     6.5985565    2.0520301    0.4583449 
C     6.5582824    0.5845697    0.1648083 
C     6.5357021   -0.3398082    1.2055587 
C     6.2351394   -1.6681773    0.9637329 
C     5.9670026   -2.0991782   -0.3316482 
C     6.0979832   -1.2013241   -1.3848101 
C     6.3875844    0.1308625   -1.1384459 
N     5.2357908    3.6740511    1.6767542 
N     3.9955753    3.8170879    2.0493731 
C     1.2001786    1.3755869    2.2413160 
C     1.8690365    0.2074077    2.7946194 
C     1.2174291   -1.0569436    2.7405394 
C     1.9396367   -2.2179347    3.1238876 
C     1.3516458   -3.4852407    2.9725779 
C     2.0957577   -4.7055494    3.3075619 
O     1.6277679   -5.8306003    3.1955470 
C     0.0923763   -3.5896333    2.4287614 
C     3.2496509   -2.1084457    3.6201240 
C     4.0586285   -3.3018016    3.8862038 
N     3.4112229   -4.5352283    3.7518266 
C     4.1565724   -5.7541331    4.0406637 
O     5.2441240   -3.2401071    4.1944258 
C     3.7909840   -0.8548140    3.8279747 
C     3.1071002    0.2814372    3.4290157 
C    -0.2133975    1.3008017    2.1065649 
C    -1.0800189    3.7543312   -1.6640900 
C     0.2934409    3.7309344   -1.6980085 
C     0.9629179    2.5049328   -1.8648961 
C     2.3670512    2.4700686   -1.8611137 
C     3.1560248    3.6884855   -1.6320779 
N     2.4433197    4.8590855   -1.3966911 
C     3.2241486    6.0552539   -1.0962920 
C     1.0471578    4.9846614   -1.5131828 
O     0.5058462    6.0742507   -1.4525701 
O     4.3823119    3.6927565   -1.6394173 
C     3.0121492    1.2733150   -2.0892864 
C     2.2930636    0.0997029   -2.2373337 
C     0.6516427   -2.4443753   -2.1120812 
C     1.9050235   -2.6814032   -1.3921737 
C     3.0731409   -3.3043942   -1.7712004 
N     3.8757365   -3.2240143   -0.6818920 
C     5.3229324   -3.4365988   -0.5622464 
N     3.2409120   -2.5924713    0.3230089 
N     2.0538392   -2.2711446   -0.0970479 
C    -0.0941724   -3.5675909   -2.4734143 
H    -3.6240280   -6.2941517   -4.8500940 
H    -3.5610638    1.2800719   -3.5801558 
H    -4.7691190   -0.7305316   -4.2882630 
H    -7.3815425    2.3278344   -1.1417824 
H    -6.7435583    2.6279772    0.4751624 
H    -6.6866392    0.0191636   -2.2250496 
H    -6.1474666   -2.3333546   -1.8239174 
H    -6.4363213    0.8116142    1.9647933 
H    -5.9123016   -1.5561499    2.3798239 
H    -5.6550995   -3.9293957    1.4327327 
H    -5.5028401   -4.1132924   -0.3153657 
H    -3.3857547   -3.7799660    2.6484269 
H    -2.8381533   -0.8329013    2.3702899 
H    -4.0872505    1.2474871    2.1326037 
H    -3.7586437    6.3755079    2.0723890 
H     1.5890809    4.6787322    1.5393866 
H     3.9904005    0.8785479    0.6103449 
H     6.7410821    2.6339731   -0.4482507 
H     7.3821109    2.3156755    1.1640413 
H     6.6825314   -0.0047120    2.2230599 
H     6.1442791   -2.3526602    1.7950121 
H     5.9118396   -1.5281728   -2.3998390 
H     6.4362829    0.8347471   -1.9578379 
H    -0.3116825   -4.5742366    2.2478353 
H     5.1309693   -5.4712343    4.4135594 
H     4.7687367   -0.7774788    4.2780953 
H     3.5617506    1.2422798    3.5945908 
H    -1.5857524    4.6868928   -1.4714523 
H     2.5400524    6.8285919   -0.7764022 
H     4.0886594    1.2636333   -2.1266489 
H     2.8380909   -0.8130516   -2.3911924 
H     3.3863480   -3.7556494   -2.6936700 
H     5.5035301   -4.1162469    0.2656669 
H     5.6562521   -3.9119356   -1.4801015 
H     0.3089501   -4.5545060   -2.3031992 
H    -5.1334464   -5.4223186   -4.4819383 
H    -4.2657341   -6.3185028   -3.2149315 
H     3.7666329    6.3872631   -1.9777381 
H     3.9383731    5.8234424   -0.3147913 
H    -2.5350061    6.8327067    0.8742124 
H    -3.9363461    5.8364749    0.4019074 
H     4.2586468   -6.3536626    3.1399493 
H     3.6213098   -6.3445633    4.7769665 
H    -3.9935535    0.8790364   -0.6036165 
