# Supplementary material for: The Pink Box: Exclusive Homochiral Aromatic Stacking in a Bis-perylene Diimide Macrocycle
Source: J Am Chem Soc. 2022 Jun 28;144(27):12290–8. doi: 10.1021/jacs.2c03531 (PMC9348826; doi:10.1021/jacs.2c03531)
Supplement: Supplementary file 2 — ja2c03531_si_002.zip [file ja2c03531_si_002.zip › DFT Structures/conformerF_B973c_opt.xyz]

144
Energy =
O    -0.8471353    5.6937256    1.1901765 
C    -0.0248092    4.7926945    1.2805007 
N     1.3424595    5.0683181    1.1582301 
C     1.7193158    6.4712722    1.0002266 
C     2.3428512    4.1008269    1.1123219 
O     3.5171331    4.4135756    0.9260981 
C    -0.3948772    3.3936288    1.5370158 
C     0.5723365    2.3739105    1.4999700 
C     0.1784650    1.0178024    1.6799952 
C     1.1754932   -0.0023827    1.6826775 
C     2.4917859    0.3775524    1.4388606 
C     2.8621940    1.6976586    1.2570863 
C     1.9219213    2.7058806    1.2878920 
C    -1.1933946    0.7131986    1.8981246 
C    -1.5988095   -0.6744165    1.7449217 
C    -0.6059292   -1.6957086    1.7065982 
C     0.7769981   -1.3943763    1.8551369 
C     1.6705428   -2.4629691    2.0765994 
C     3.0517244   -2.2796690    2.5133503 
C     4.2078812   -2.7481222    1.9357402 
N     5.1975747   -2.2517706    2.7110805 
N     4.6864560   -1.5191369    3.7302603 
N     3.3921942   -1.5484563    3.6205451 
C     6.6151169   -2.1579899    2.3908576 
C     6.8511784   -1.0494585    1.4004516 
C     7.0569368   -1.3275934    0.0534486 
C     7.1833709   -0.2999056   -0.8680426 
C     6.7836049    0.2783438    1.8123382 
C     6.9126549    1.3052231    0.8914868 
C     7.1089936    1.0271398   -0.4575571 
C     7.1306457    2.1349443   -1.4759897 
N     5.8210669    2.2562036   -2.1026017 
C     4.6901073    2.7454178   -1.5473541 
C     3.6817904    2.2875203   -2.3596087 
N     4.2486475    1.5766481   -3.3858148 
N     5.5371163    1.5418022   -3.2183956 
C     2.2378690    2.4801600   -2.2327171 
C     1.2955026    1.4293947   -2.1904039 
C     1.6250092    0.0278837   -1.9512499 
C     2.8889257   -0.3816426   -1.5324770 
C     3.2147428   -1.7067578   -1.3123377 
C     2.2661823   -2.6957750   -1.4597087 
C     0.9508701   -2.3296743   -1.7895747 
C    -0.0401425   -3.3241041   -1.8513810 
C     0.3072247   -4.7473096   -1.7354270 
N     1.6446531   -5.0500344   -1.4709310 
C     1.9872964   -6.4654897   -1.3528438 
C     2.6351399   -4.0975258   -1.2337280 
O     3.7594815   -4.4303714   -0.8676440 
O    -0.5175841   -5.6431007   -1.8614333 
C    -1.3591207   -2.9572277   -1.9496796 
C    -1.7525759   -1.6195078   -2.0770383 
C    -3.1719392   -1.3491148   -1.8588559 
C    -4.2613667   -2.1932910   -1.9786053 
N    -5.3026609   -1.4955337   -1.4742885 
C    -6.7041150   -1.9085166   -1.2630558 
C    -7.1978158   -1.2140863   -0.0314495 
C    -6.8896045   -1.7349845    1.2222259 
C    -6.9209974   -0.9232192    2.3406364 
C    -7.2735238    0.4192372    2.2216205 
C    -7.7375858    0.8894792    1.0002989 
C    -7.7003860    0.0769221   -0.1206300 
N    -4.8896891   -0.2735708   -1.0581032 
N    -3.6191310   -0.1934487   -1.2821378 
C    -0.7613258   -0.6261929   -2.2592651 
C    -1.0514565    0.7470081   -2.6297859 
C    -0.0715446    1.7581513   -2.4232629 
C    -0.4638465    3.1172919   -2.5719002 
C     0.4786296    4.1402368   -2.3758807 
C     0.0820501    5.5554212   -2.4311096 
O     0.8689575    6.4730821   -2.2358054 
C     1.8050208    3.8094098   -2.2417727 
C    -1.7661604    3.4501626   -2.9813792 
C    -2.2153905    4.8499642   -3.0292071 
N    -1.2557186    5.8212092   -2.7112755 
C    -1.6589141    7.2226763   -2.6795700 
O    -3.3618794    5.1609719   -3.3173957 
C    -2.6139872    2.4425381   -3.3942744 
C    -2.2452302    1.1172120   -3.2417391 
C     0.6013745   -0.9679234   -2.0195904 
C     1.2350021   -3.7812514    1.9216442 
C    -0.0694715   -4.0825909    1.6055466 
C    -1.0154542   -3.0472393    1.5363636 
C    -2.3594264   -3.3563624    1.2708468 
C    -2.7782305   -4.7265009    0.9506956 
N    -1.8091728   -5.7201170    1.0959371 
C    -2.1710106   -7.1026409    0.8029333 
C    -0.4725763   -5.4846106    1.4245895 
O     0.3101551   -6.4191985    1.5346701 
O    -3.9141936   -4.9907210    0.5691599 
C    -3.2941249   -2.3447400    1.2735721 
C    -2.9231443   -1.0378210    1.5259456 
C    -2.0848856    1.7735420    2.1589877 
C    -3.3905521    1.5654556    2.7834167 
C    -4.6439745    1.9939271    2.4154725 
N    -5.4697213    1.5072894    3.3719637 
C    -6.9252426    1.3755949    3.3273059 
N    -4.7655229    0.8025970    4.2903114 
N    -3.5150934    0.8497435    3.9467805 
C    -1.6840941    3.0884590    1.9131415 
H     1.1563101    7.0667203    1.7090133 
H     3.2613986   -0.3654074    1.3828424 
H     3.8993171    1.9436671    1.0994328 
H     4.3818546   -3.3415958    1.0562472 
H     6.9418158   -3.1161689    1.9969585 
H     7.1307097   -1.9758619    3.3290581 
H     7.1070129   -2.3552002   -0.2821413 
H     7.3153453   -0.5283173   -1.9163352 
H     6.6057617    0.5058176    2.8538871 
H     6.8475300    2.3325662    1.2252928 
H     7.3829170    3.0883712   -1.0201626 
H     7.8368457    1.9346435   -2.2755798 
H     4.6686736    3.3319708   -0.6470901 
H     3.6550031    0.3450121   -1.3618035 
H     4.2188467   -1.9711534   -1.0218286 
H     1.5737929   -6.9994218   -2.2008288 
H    -2.1031409   -3.7336312   -1.8684428 
H    -4.3672468   -3.1998899   -2.3350640 
H    -7.2863458   -1.6477090   -2.1447246 
H    -6.7021306   -2.9894343   -1.1535556 
H    -6.5458710   -2.7568519    1.3094950 
H    -6.5864020   -1.3068246    3.2942426 
H    -8.0486864    1.9211614    0.9030109 
H    -7.9585302    0.4873774   -1.0868895 
H     2.5350656    4.6032351   -2.2053475 
H    -2.6902015    7.2809360   -2.9975816 
H    -3.5758817    2.7035826   -3.8076108 
H    -2.9222749    0.3540575   -3.5809166 
H     1.9337266   -4.5909204    2.0669576 
H    -1.7016394   -7.4114963   -0.1264594 
H    -4.3223070   -2.5834076    1.0655186 
H    -3.6885295   -0.2878152    1.5020680 
H    -4.9984136    2.5261268    1.5535498 
H    -7.2193074    1.0165595    4.3087154 
H    -7.3669948    2.3556709    3.1668362 
H    -2.3865403    3.8961571    2.0543593 
H     1.4928831    6.8100826   -0.0051844 
H     2.7816044    6.5550910    1.1824367 
H    -3.2465037   -7.1553448    0.7091924 
H    -1.8206093   -7.7437179    1.6038900 
H     3.0647554   -6.5485466   -1.3325220 
H     1.5679065   -6.8747639   -0.4398337 
H    -1.0224420    7.8040648   -3.3379527 
H    -1.5542388    7.6080445   -1.6691842 
