# Supplementary material for: The Pink Box: Exclusive Homochiral Aromatic Stacking in a Bis-perylene Diimide Macrocycle
Source: J Am Chem Soc. 2022 Jun 28;144(27):12290–8. doi: 10.1021/jacs.2c03531 (PMC9348826; doi:10.1021/jacs.2c03531)
Supplement: Supplementary file 2 — ja2c03531_si_002.zip [file ja2c03531_si_002.zip › DFT Structures/conformerG_B973c_opt.xyz]

144
Energy =
O     2.4605944   -7.7854236   -5.5576621 
C     1.4462983   -7.1061851   -5.5222526 
N     0.2857455   -7.5388390   -6.1673430 
C     0.3776742   -8.8101823   -6.8772252 
C    -0.9339306   -6.8520259   -6.1701984 
O    -1.9107378   -7.2935021   -6.7564606 
C     1.3694576   -5.8152042   -4.8132146 
C     0.1682635   -5.0866327   -4.7609142 
C     0.1223248   -3.8490071   -4.0582165 
C    -1.1261900   -3.1654284   -3.9600682 
C    -2.2009608   -3.6489338   -4.7018144 
C    -2.1290296   -4.8346201   -5.4190444 
C    -0.9692092   -5.5775699   -5.4285120 
C     1.3168063   -3.3126117   -3.4951102 
C     1.2578539   -1.9398119   -3.0018452 
C    -0.0116968   -1.3466858   -2.7291828 
C    -1.2318330   -1.9739872   -3.1291870 
C    -2.4454612   -1.4025715   -2.6994933 
C    -3.8146262   -1.9418688   -2.7974534 
C    -4.6160659   -2.2418173   -1.7229158 
N    -5.8578304   -2.3763830   -2.2398898 
N    -5.8415412   -2.1538676   -3.5757674 
N    -4.6113256   -1.9003212   -3.9112053 
C    -7.1200880   -2.3687087   -1.5186435 
C    -7.2577907   -1.0998656   -0.7153109 
C    -7.6964041   -1.1285338    0.6012957 
C    -7.7136269    0.0327172    1.3638732 
C    -6.8820515    0.1223225   -1.2724017 
C    -6.8830579    1.2732996   -0.5084973 
C    -7.2765530    1.2370305    0.8277897 
C    -7.0566188    2.4378165    1.7028030 
N    -5.6273283    2.5710066    1.9779630 
C    -4.7598385    1.5807670    2.2639865 
C    -3.5214376    2.1795135    2.2616861 
N    -3.7013717    3.5072884    1.9792839 
N    -4.9661680    3.7423281    1.7984196 
C    -2.2305102    1.5011584    2.3170199 
C    -1.0575888    2.0002377    2.9125810 
C    -1.0180489    3.1015227    3.8623024 
C    -2.1372208    3.5112858    4.5805588 
C    -2.0935500    4.5796219    5.4624765 
C    -0.9269752    5.2972754    5.6364832 
C     0.2390494    4.8928690    4.9636704 
C     1.4399426    5.6039497    5.1459877 
C     1.4875300    6.7896946    6.0211782 
N     0.3012898    7.1342571    6.6758898 
C     0.3665896    8.2978847    7.5540917 
C    -0.9168114    6.4552088    6.5486259 
O    -1.9101161    6.8086141    7.1660793 
O     2.4980341    7.4546662    6.1871114 
C     2.5705921    5.2186951    4.4667522 
C     2.5894517    4.0750666    3.6559778 
C     3.8175096    3.8283690    2.9095361 
C     3.9859103    3.4665374    1.5914328 
N     5.3210370    3.4201347    1.4233984 
C     6.0642742    2.9509537    0.2702969 
C     6.0419305    1.4514227    0.1308615 
C     6.1068140    0.6223320    1.2450709 
C     6.1047436   -0.7550372    1.0964702 
C     6.0563333   -1.3364444   -0.1653344 
C     6.0084122   -0.5072934   -1.2800960 
C     5.9915190    0.8702791   -1.1305795 
N     5.9673785    3.7364758    2.5747087 
N     5.0573612    3.9962013    3.4660217 
C     1.4406764    3.2669308    3.5671056 
C     1.4218989    1.9153568    3.0224027 
C     0.1766190    1.3447274    2.6321460 
C     0.1771972    0.0772604    1.9870514 
C    -1.0333179   -0.4601556    1.5152353 
C    -1.0824534   -1.7723367    0.8609435 
O    -2.1256273   -2.2755139    0.4593554 
C    -2.1867171    0.2728599    1.6449720 
C     1.3709224   -0.6447343    1.8308364 
C     1.3649039   -1.9608150    1.1933393 
N     0.1406924   -2.4382437    0.7210794 
C     0.1518513   -3.7512036    0.0847335 
O     2.3757300   -2.6485107    1.0730340 
C     2.5463434   -0.1299110    2.3453456 
C     2.5668657    1.1248618    2.9281038 
C     0.2223108    3.7484748    4.1219369 
C    -2.4308289   -0.1742513   -2.0288487 
C    -1.2728443    0.5007689   -1.7420492 
C    -0.0405318   -0.0795682   -2.0783555 
C     1.1478614    0.6060432   -1.7732823 
C     1.1129319    1.9007556   -1.0844956 
N    -0.1377837    2.4207980   -0.7622224 
C    -0.1680302    3.7171047   -0.0912580 
C    -1.3584158    1.8168826   -1.0976872 
O    -2.4230354    2.3641858   -0.8549768 
O     2.1318510    2.5261705   -0.8010007 
C     2.3530246    0.0783548   -2.1908759 
C     2.3984779   -1.1626684   -2.8028326 
C     2.4793660   -4.1111230   -3.4932935 
C     3.7314647   -3.7876819   -2.8069958 
C     3.9686599   -3.4471220   -1.4958126 
N     5.3089055   -3.3252328   -1.4155251 
C     6.1002680   -2.8359617   -0.3040625 
N     5.8916167   -3.5772894   -2.6128120 
N     4.9387405   -3.8707295   -3.4488016 
C     2.4834530   -5.3376724   -4.1687801 
H     1.1600744   -8.7557170   -7.6278340 
H    -3.1141789   -3.0870103   -4.7523231 
H    -2.9825852   -5.1885256   -5.9761912 
H    -7.1777652   -3.2433975   -0.8749987 
H    -7.8932656   -2.4588106   -2.2782673 
H    -7.9989011   -2.0657851    1.0493827 
H    -8.0280873   -0.0127116    2.3983269 
H    -6.5503294    0.1634184   -2.3000694 
H    -6.5331053    2.2018947   -0.9381345 
H    -7.3526565    3.3656935    1.2226110 
H    -7.6008174    2.3499084    2.6410277 
H    -5.0714298    0.5662745    2.4167023 
H    -3.0694279    2.9902044    4.4538682 
H    -2.9736921    4.8771949    6.0108374 
H     0.6472807    9.1768440    6.9818449 
H     3.4694817    5.8067868    4.5654606 
H     3.2935821    3.2296370    0.8048268 
H     5.6547276    3.4221703   -0.6191786 
H     7.0807075    3.3148468    0.4057213 
H     6.1563421    1.0548387    2.2340843 
H     6.1418436   -1.3845119    1.9759485 
H     5.9830770   -0.9390351   -2.2701312 
H     5.9386911    1.4993859   -2.0094315 
H    -3.0829691   -0.1088405    1.1845267 
H    -0.8617267   -3.9922244   -0.2010912 
H     3.4504227   -0.7120100    2.2683602 
H     3.4984686    1.4954757    3.3154255 
H    -3.3665374    0.2753353   -1.7378540 
H    -1.1878203    3.9209914    0.2041988 
H     3.2605072    0.6324205   -2.0121263 
H     3.3530463   -1.5351377   -3.1215578 
H     3.3251741   -3.2679622   -0.6546436 
H     5.7451772   -3.3124279    0.6055978 
H     7.1165679   -3.1781334   -0.4887869 
H     3.3887382   -5.9233971   -4.1866693 
H    -0.5788545   -9.0045404   -7.3409499 
H     0.6300063   -9.6048629   -6.1818406 
H     0.1887013    4.4947424   -0.7611739 
H     0.4786574    3.6906750    0.7775492 
H    -0.6074277    8.4348933    8.0019653 
H     1.1182160    8.1383126    8.3208136 
H     0.5379946   -4.4949618    0.7746429 
H     0.7867850   -3.7331740   -0.7937429 
H    -4.3902711   -2.3288465   -0.6776763 
