# Supplementary material for: The Pink Box: Exclusive Homochiral Aromatic Stacking in a Bis-perylene Diimide Macrocycle
Source: J Am Chem Soc. 2022 Jun 28;144(27):12290–8. doi: 10.1021/jacs.2c03531 (PMC9348826; doi:10.1021/jacs.2c03531)
Supplement: Supplementary file 2 — ja2c03531_si_002.zip [file ja2c03531_si_002.zip › DFT Structures/conformerH_B973c_opt.xyz]

144
Energy =
O     1.1024807    1.5776809   -9.7754696 
C     0.2255437    1.1514970   -9.0395706 
N    -1.0738407    0.9713272   -9.5224072 
C    -1.2898394    1.3036782  -10.9267450 
C    -2.1588811    0.5059311   -8.7676810 
O    -3.2644882    0.3603811   -9.2670435 
C     0.4593885    0.8026651   -7.6274389 
C    -0.5970786    0.3562133   -6.8127754 
C    -0.3448701    0.0325061   -5.4534140 
C    -1.4402637   -0.3081739   -4.6128852 
C    -2.6857659   -0.5024160   -5.2001643 
C    -2.9066265   -0.2624545   -6.5472235 
C    -1.8865548    0.2053060   -7.3515924 
C     0.9914881    0.0355616   -4.9637137 
C     1.2227302   -0.6382358   -3.6945672 
C     0.1300100   -0.8182802   -2.8010501 
C    -1.2027941   -0.5037959   -3.1910767 
C    -2.2020154   -0.4765895   -2.2019196 
C    -3.5488718    0.0593682   -2.3637431 
C    -4.6709800   -0.3509005   -1.6826357 
N    -5.6216055    0.5489788   -2.0014219 
N    -5.1277242    1.4832861   -2.8478771 
N    -3.8828764    1.1837601   -3.0703219 
C    -6.9765358    0.6372717   -1.4502529 
C    -6.9760206   -0.0130874   -0.1004846 
C    -6.3928963    0.6349178    0.9838444 
C    -6.1523940   -0.0437025    2.1661587 
C    -7.3599498   -1.3415563    0.0412199 
C    -7.1058063   -2.0253386    1.2186764 
C    -6.4757139   -1.3907728    2.2838877 
C    -6.1886920   -2.1774330    3.5344759 
N    -5.1654077   -1.6022923    4.3801327 
C    -3.8256062   -1.5439572    4.2074701 
C    -3.3654325   -0.8712182    5.3184524 
N    -4.4441135   -0.5627614    6.1029396 
N    -5.5293736   -0.9933120    5.5358444 
C    -2.0016177   -0.5906774    5.7664309 
C    -0.9915829   -0.0348329    4.9636905 
C    -1.2228133    0.6389093    3.6945133 
C    -2.4573717    1.1774306    3.3407430 
C    -2.6709520    1.7714102    2.1071691 
C    -1.6590636    1.8253370    1.1682851 
C    -0.3811114    1.3592113    1.5120729 
C     0.6656829    1.4378546    0.5770843 
C     0.4525343    2.0007013   -0.7651921 
N    -0.8354663    2.4508109   -1.0497399 
C    -1.0922096    3.0379791   -2.3630326 
C    -1.9099459    2.4290416   -0.1463210 
O    -2.9917027    2.9028691   -0.4604836 
O     1.3545589    2.0804976   -1.5938403 
C     1.9023323    0.9484022    0.9143618 
C     2.2019457    0.4771468    2.2018967 
C     3.5487783   -0.0588598    2.3637363 
C     4.6708829    0.3512585    1.6825326 
N     5.6214597   -0.5486528    2.0013672 
C     6.9763655   -0.6370882    1.4501520 
C     6.9758930    0.0133273    0.1004107 
C     6.3927360   -0.6345928   -0.9839508 
C     6.1522839    0.0440945   -2.1662375 
C     6.4756666    1.3911557   -2.2838981 
C     7.1057978    2.0256336   -1.2186566 
C     7.3599114    1.3417776   -0.0412363 
N     5.1275565   -1.4828358    2.8479461 
N     3.8827400   -1.1831949    3.0704193 
C     1.2027178    0.5044182    3.1910486 
C     1.4401781    0.3088622    4.6128638 
C     0.3447728   -0.0317678    5.4533975 
C     0.5969710   -0.3554223    6.8127722 
C    -0.4595020   -0.8018395    7.6274467 
C    -0.2256671   -1.1506220    9.0395919 
O    -1.1026106   -1.5767743    9.7755019 
C    -1.7159755   -0.9502088    7.0914691 
C     1.8864444   -0.2044986    7.3515928 
C     2.1587622   -0.5050774    8.7676923 
N     1.0737161   -0.9704445    9.5224286 
C     1.2897106   -1.3027679   10.9267734 
O     3.2643670   -0.3595147    9.2670567 
C     2.9065211    0.2632379    6.5472162 
C     2.6856723    0.5031415    5.2001457 
C    -0.1300796    0.8189108    2.8010031 
C    -1.9023742   -0.9478593   -0.9143916 
C    -0.6657100   -1.4372966   -0.5771296 
C     0.3810624   -1.3586342   -1.5121445 
C     1.6590203   -1.8247888   -1.1684144 
C     1.9099058   -2.4285612    0.1461515 
N     0.8354375   -2.4504579    1.0495616 
C     1.0923835   -3.0378065    2.3627439 
C    -0.4525306   -2.0001417    0.7651542 
O    -1.3545071   -2.0797624    1.5938678 
O     2.9916684   -2.9023662    0.4603367 
C     2.6708904   -1.7708262   -2.1073121 
C     2.4572872   -1.1767975   -3.3408563 
C     2.0015193    0.5914289   -5.7664436 
C     3.3653490    0.8719104   -5.3184729 
C     3.8255596    1.5445887   -4.2074696 
N     5.1653640    1.6028522   -4.3801297 
C     6.1886841    2.1778941   -3.5344482 
N     5.5292967    0.9938866   -5.5358600 
N     4.4440120    0.5634162   -6.1029701 
C     1.7158662    0.9510133   -7.0914650 
H    -0.6455580    0.6947682  -11.5533876 
H    -3.5089753   -0.8436184   -4.5981787 
H    -3.8825368   -0.4153199   -6.9812557 
H    -7.6748429    0.1508987   -2.1287108 
H    -7.2212804    1.6944484   -1.4092815 
H    -6.0813621    1.6656303    0.8825449 
H    -5.6888041    0.4709668    2.9939999 
H    -7.8147340   -1.8605510   -0.7920781 
H    -7.3790989   -3.0694021    1.2989077 
H    -7.0760915   -2.2377809    4.1617096 
H    -5.9008367   -3.1956878    3.2799919 
H    -3.3186839   -1.9479004    3.3502709 
H    -3.2671132    1.1509095    4.0484492 
H    -3.6310946    2.1953675    1.8579453 
H    -1.1096210    4.1230939   -2.2911120 
H     2.6601221    0.9243728    0.1477413 
H     4.8475164    1.1692296    1.0143492 
H     7.6747473   -0.1508289    2.1286142 
H     7.2209860   -1.6942912    1.4091253 
H     6.0811154   -1.6652825   -0.8826903 
H     5.6886921   -0.4705164   -2.9941132 
H     7.3791337    3.0696901   -1.2988317 
H     7.8147463    1.8607000    0.7920787 
H    -2.5059959   -1.3414846    7.7127204 
H     2.3283236   -1.1149054   11.1588713 
H     3.8824184    0.4161533    6.9812595 
H     3.5088826    0.8443300    4.5981537 
H    -2.6601624   -0.9238553   -0.1477677 
H     2.0508353   -2.6938342    2.7291179 
H     3.6310395   -2.1947856   -1.8581194 
H     3.2670037   -1.1502751   -4.0485900 
H     3.3186549    1.9485312   -3.3502589 
H     7.0760843    2.2382240   -4.1616829 
H     5.9008848    3.1961511   -3.2799118 
H     2.5058812    1.3423163   -7.7127060 
H    -1.0444785    2.3467387  -11.1009519 
H    -2.3284580    1.1158408  -11.1588383 
H     1.1122221   -4.1228242    2.2901531 
H     0.2951523   -2.7361846    3.0276735 
H    -0.2961579    2.7343484   -3.0284758 
H    -2.0516446    2.6957364   -2.7283975 
H     1.0443712   -2.3458308   11.1009966 
H     0.6454103   -0.6938611   11.5533994 
H    -4.8475877   -1.1689546   -1.0145451 
